# Supplementary material for: Habitual and ready positions in female table tennis players and their relation to the prevalence of back pain
Source: PeerJ. 2020 Jun 17;8:e9170. doi: 10.7717/peerj.9170 (PMC7305769; doi:10.7717/peerj.9170)
Supplement: Supplemental Information 1 [file peerj-08-9170-s001.xlsx]

## Sheet: Moire
	Participant	ALFA 1	ALFA2	BETA 1	BETA2	GAMMA 1	GAMMA2	CI 1	CI 2	14.KPT	KPT 2	KKP	KKP 2	GKP	GKP 2	KLL	KLL 2	GLL 1	GLL 2	KNT 1	KNT 2	KLB[st]	KLB 2	UL[st]	UL 2	OL 1	OL 2	TT	TT 2	TS 1	TS 2	KNM[st]	KNM 2	KSM[st]	KSM 2	UK 1	UK 2	Moire
	1	2.6	24.3	5.6	20.2	17.4	42.3	14.8	18.1	-7.3	-30.8	157	157.9	9.5	-48.5	171.8	176	-10.5	25.7	0.1	2.4	2.7	2.2	2.3	1.3	7.8	43.8	11.4	6.2	3.1	11.4	2.8	0	1.6	60.7	7.8	12.8
	2	7.2	28	13	28.1	12.8	42.5	5.6	46.3	2.3	-5.7	154.3	165.6	27.6	-56.2	159.8	277.1	-27.6	42.8	2	1.3	0.4	0.6	2	1.7	4.3	5.2	1	18.6	10.3	14.5	0	0	3.7	5.4	1.5	11.4
	3	19.1	29.9	4.6	11.3	17.4	33	-1.7	3.1	-11.4	-23.8	158	158.3	4.8	-20.9	156.2	161.4	-4.8	12.4	1.5	3.8	0	4.6	1.7	0.7	11.4	4	5.2	10.3	0	21.7	2.1	2	4.5	3.1	2.3	3
	4	8	48.9	3.5	37.1	20.1	42.4	12.1	-6.5	-6.3	-42.9	156.4	174.7	2.9	-11.4	168.5	168.2	-10.5	11.4	2.4	8.5	2.4	3.2	6	1.1	25.3	23.9	12.4	11.4	27.9	63	1.1	2	2.1	17.3	4.9	13.3
	5	6.8	38.1	1.5	30.9	9.6	46.7	2.7	8.6	-2.6	-39.8	168.9	164.2	11.4	-87.6	171.6	172.8	4.8	30.5	1	4.2	2.1	3.2	2.3	2.9	17.6	8.9	16.5	32	27.9	12.4	1.1	2.7	8.5	15.1	2.6	8.3
	6	6.4	40.5	6.2	26.6	9.2	45.1	2.9	4.5	0.6	-37.6	164.6	161.6	20.9	-39	167.5	166.1	-3.8	40	0.2	0.3	0.2	1.3	0.4	1.5	14.5	7.2	6.2	8.3	5.2	2.1	0	1.2	4.1	0	2.8	3
	7	10.5	28.1	1.5	9.6	22.7	35.1	12.1	7	-6.9	-24.5	155.8	154.5	1.9	-13.3	168	161.5	-3.8	13.3	2.8	0.6	1	0.2	2.1	0.7	14.5	6.2	31	2.1	11.4	4.1	3.5	2.8	10.4	2.6	1.5	5.9
	8	8.5	24	4.3	22.3	11.2	59.1	2.8	35.2	-4.5	-40.9	164.5	143.1	6.7	-70.4	167.2	178.3	-5.7	17.1	1.7	0.7	2.2	0.4	2.7	0.8	9.3	2.1	19.6	21.7	14.5	6.2	0	1.1	0.6	3.5	3.4	5.1
	9	0	10.5	4.7	18	27	47.1	27	36.5	-5.3	-30.1	151	148.3	0	-41.9	175.3	187.5	-15.2	4.8	0	0	0.4	0.5	0	1.1	1	2.1	5.2	3.1	1	6.2	0	1.4	0.7	0.6	4.1	0
	10	11.2	39.7	1.6	11.4	5.2	35.1	-6	-4.6	-3.7	-28.8	173.2	156.3	2.9	-15.2	167.2	151.7	-1.9	16.2	2.5	0.8	0.9	0.2	3.8	0	8.6	2.1	9.3	8.3	13.4	8.3	0	0.6	5.2	8.4	2.2	2.4
	11	11.7	15.8	18.9	4.2	6.4	31.1	-5.3	15.2	7	-18.6	154.7	144.7	28.6	3.8	149.4	159.9	-32.4	-4.8	2.9	0.6	0	0.6	0.8	1.6	5.2	10.3	5.2	26.9	9.3	9.3	4.6	0.6	6	2.2	7.2	9.3
	12	17.4	36.6	10.8	24.2	13	44.9	-4.4	8.4	-1.8	-34.7	156.2	159.3	20	-61.9	151.9	167.6	-21.9	31.4	1.5	3.3	2.7	1.1	0.7	0.3	3.1	5	19.6	18.6	2.1	18.6	1.1	2.3	5.8	16.4	5.5	4.5
	13	8.5	47.8	7.7	33	9.6	40.5	1.1	-7.3	-0.5	-39.3	162.7	172.6	22.8	-51.4	163.7	165.3	-1.9	37.1	2.2	4.2	1.7	0.2	4.5	0.6	4.7	14.5	19.6	31	6.2	5.2	6.6	0	9.7	2.1	5.3	6
	14	7	42.9	7.4	22.1	11.8	55.8	4.8	12.9	-1	-43.2	160.9	146.3	16.2	-41.9	165.6	159.2	-11.4	34.3	1.4	4.9	0.7	1.9	2.8	1.9	39.8	10.6	4.1	1	23.8	12.4	1.2	0	5.5	6.2	3.8	11
	15	17.7	80.9	10.8	27.5	12.3	51.2	-5.4	52.6	-0.7	-0.3	156.9	146.3	20.9	-68.5	151.5	288.4	-21.9	34.3	0.7	0.7	1.5	0.4	2.2	0	9.3	7.7	24.8	25.8	18.6	11.4	3.1	4.4	2.9	5.6	3.9	2.7
	16	13.9	52.5	6.7	32.1	16.2	49.6	2.3	-2.9	-6.7	-44.3	157.1	152.3	9.5	-59	159.4	159.5	-10.5	40.9	1.9	3.8	0.5	0.7	5.6	3.3	5.2	7.4	5.2	21.7	8.3	4.1	1.7	0.5	1.1	15.1	7.2	7.9
	17	10.7	12	5.6	5.6	12.8	44.3	2.1	32.3	-3.5	-26.9	161.5	141.3	10.5	-18.1	163.7	173.6	-11.4	-1.9	1.3	1.5	1.2	1.1	3.1	1.2	13.4	15.5	32	11.4	1	7.2	1.1	0	2.5	1	2	4.5
	18	4.3	15.7	8	8.7	17	24.1	12.7	8.5	-3.7	-10.1	155	147.2	11.4	10.5	167.7	155.7	-12.4	-12.4	1.4	1.5	0.2	2.1	1.8	4.6	12.7	7.2	7.2	2.1	4.1	4.1	1.4	0.6	0.7	0	1.3	4.1
	19	14.7	39.5	9.5	22.2	19.2	47.4	4.5	7.9	-5.2	-35.2	151.3	154.9	16.2	-50.5	155.8	162.7	-16.2	36.2	0.7	1.3	1.5	1.9	1.1	2.7	1	0	11.4	11.4	5.2	13.4	0	0	3	36.7	0.9	8.8
	20	20.4	37.6	10.6	18.7	11.9	44.4	-8.5	6.7	-3.2	-34.3	157.5	154.3	15.2	-30.5	149	161.1	-18.1	22.8	1.3	0.3	1.2	1.4	2.4	0.8	12.5	1	4.1	3.1	0	5.2	0.6	2.9	4.6	0.5	11.2	7.1
	21	6.2	29.2	7.4	18.3	9.9	44.1	3.7	14.9	0.5	-31.7	162.7	154.2	20	-41.9	166.4	169.1	-11.4	23.8	3.2	2.9	0.7	0.9	0.9	2.6	7.2	16	2.1	36.2	2.1	10.3	0	2.4	4.9	6	6.8	3.7
	22	17.1	40.8	13.5	20.7	13.6	45.5	-3.5	4.6	-1.6	-35.1	152.9	155.2	20	-43.8	149.3	159.8	-22.8	25.7	0.2	1	2	0.2	0.7	1.2	10.3	3.1	9.3	9.3	8.3	5.2	1.2	2.8	4.5	18	6.5	2.5

## Sheet: Questionnaire
	Number of question	Question	Number of answers
	1.	How often do you complain about back pain?
		never or almost never	5
		rarely	3
		occasionally	7
		often	3
		very often	4
	2.	Which sections of your back do you find to be the most often painful?
		I have no back pain	4
		lumbar spine	8
		thoracic spine	11
		cervical spine	2
		all regions	0
	3.	What is the most frequent pain intensity on a scale from 0 to 10? (0 - no pain to 10 - unbearable pain)
		0	4
		1	1
		2	0
		3	0
		4	2
		5	6
		6	6
		7	2
		8	1
		9	0
		10	0
	4.	Have you ever had to give up training (competition) because of back pain?
		yes	8
		no	14
	5.	Is the spinal pain getting worse?
		during training	10
		immediately after the training session	4
		some time after the training session	3
		no pain	5
	6.	If pain occurs, what is its nature?
		radiating to the lower limb	0
		radiating to the upper limb	4
		local without radiation	13
